# Supplementary material for: Load-Dependent Prefrontal Cortex Activation Assessed by Continuous-Wave Near-Infrared Spectroscopy during Two Executive Tasks with Three Cognitive Loads in Young Adults
Source: Brain Sci. 2022 Oct 28;12(11):1462. doi: 10.3390/brainsci12111462 (PMC9688545; doi:10.3390/brainsci12111462)
Supplement: Supplementary file 1 [file brainsci-12-01462-s001.zip]

Archive with 1 entries (1 files):
- brainsci-1955469-supplementary.pdf
